# Supplementary material for: Environmental variability and modularity of bacterial metabolic networks
Source: BMC Evol Biol. 2007 Sep 23;7:169. doi: 10.1186/1471-2148-7-169 (PMC2151768; doi:10.1186/1471-2148-7-169)
Supplement: Additional file 1 — Microbial Environment database. Refined classification of 117 bacteria into 6 environmental classes. [file 1471-2148-7-169-S1.xls]

## Sheet: BacterialDB
Aquatic	ccr	Caulobacter crescentus
Aquatic	pma	Prochlorococcus marinus SS120 (CCMP1375)
Aquatic	syw	Synechococcus sp. WH8102
Aquatic	syn	Synechocystis sp. PCC6803
Facultative	bth	Bacteroides thetaiotaomicron
Facultative	blo	Bifidobacterium longum
Facultative	bbr	Bordetella bronchiseptica
Facultative	bbu	Borrelia burgdorferi
Facultative	bja	Bradyrhizobium japonicum
Facultative	bme	Brucella melitensis
Facultative	bms	Brucella suis
Facultative	ecc	Escherichia coli CFT073
Facultative	eco	Escherichia coli K-12 MG1655
Facultative	ecj	Escherichia coli K-12 W3110
Facultative	ece	Escherichia coli O157 EDL933
Facultative	ecs	Escherichia coli O157 Sakai
Facultative	fnu	Fusobacterium nucleatum
Facultative	hin	Haemophilus influenzae
Facultative	hhe	Helicobacter hepaticus
Facultative	hpy	Helicobacter pylori 26695
Facultative	hpj	Helicobacter pylori J99
Facultative	lpl	Lactobacillus plantarum
Facultative	lil	Leptospira interrogans
Facultative	mbo	Mycobacterium bovis
Facultative	mtc	Mycobacterium tuberculosis CDC1551
Facultative	mtu	Mycobacterium tuberculosis H37Rv (lab strain)
Facultative	nme	Neisseria meningitidis MC58 (serogroup B)
Facultative	nma	Neisseria meningitidis Z2491 (serogroup A)
Facultative	pmu	Pasteurella multocida
Facultative	sty	Salmonella typhi CT18
Facultative	stt	Salmonella typhi Ty2
Facultative	stm	Salmonella typhimurium
Facultative	sfx	Shigella flexneri 2457T (serotype 2a)
Facultative	sfl	Shigella flexneri 301 (serotype 2a)
Facultative	sav	Staphylococcus aureus Mu50 (VRSA)
Facultative	sam	Staphylococcus aureus MW2
Facultative	sau	Staphylococcus aureus N315 (MRSA)
Facultative	sep	Staphylococcus epidermidis
Facultative	smu	Streptococcus mutans
Facultative	spr	Streptococcus pneumoniae R6
Facultative	spn	Streptococcus pneumoniae TIGR4
Facultative	vch	Vibrio cholerae
Facultative	vpa	Vibrio parahaemolyticus
Facultative	vvu	Vibrio vulnificus CMCP6
Facultative	xac	Xanthomonas axonopodis
Facultative	xcc	Xanthomonas campestris
Multiple	atc	Agrobacterium tumefaciens C58 (Cereon)
Multiple	atu	Agrobacterium tumefaciens C58 (UWash/Dupont)
Multiple	ana	Anabaena sp. PCC7120 (Nostoc sp. PCC7120)
Multiple	bha	Bacillus halodurans
Multiple	cje	Campylobacter jejuni
Multiple	cac	Clostridium acetobutylicum
Multiple	cpe	Clostridium perfringens
Multiple	ctc	Clostridium tetani
Multiple	cef	Corynebacterium efficiens
Multiple	cgl	Corynebacterium glutamicum
Multiple	cbu	Coxiella burnetii
Multiple	efa	Enterococcus faecalis
Multiple	lla	Lactococcus lactis
Multiple	lin	Listeria innocua
Multiple	lmo	Listeria monocytogenes
Multiple	mlo	Mesorhizobium loti
Multiple	neu	Nitrosomonas europaea
Multiple	oih	Oceanobacillus iheyensis
Multiple	pae	Pseudomonas aeruginosa
Multiple	ppu	Pseudomonas putida
Multiple	pst	Pseudomonas syringae pv. tomato
Multiple	rso	Ralstonia solanacearum
Multiple	son	Shewanella oneidensis
Multiple	sme	Sinorhizobium meliloti
Multiple	sma	Streptomyces avermitilis
Multiple	sco	Streptomyces coelicolor
Multiple	ype	Yersinia pestis CO92
Multiple	ypk	Yersinia pestis KIM
Obligate	bfl	Blochmannia floridanus
Obligate	bpa	Bordetella parapertussis
Obligate	bpe	Bordetella pertussis
Obligate	buc	Buchnera aphidicola APS
Obligate	bab	Buchnera aphidicola Bp
Obligate	bas	Buchnera aphidicola Sg
Obligate	cmu	Chlamydia muridarum
Obligate	ctr	Chlamydia trachomatis
Obligate	cca	Chlamydophila caviae
Obligate	cpa	Chlamydophila pneumoniae AR39
Obligate	cpn	Chlamydophila pneumoniae CWL029
Obligate	cpj	Chlamydophila pneumoniae J138
Obligate	mac	Methanosarcina acetivorans
Obligate	mle	Mycobacterium leprae
Obligate	mga	Mycoplasma gallisepticum
Obligate	mge	Mycoplasma genitalium
Obligate	mpe	Mycoplasma penetrans
Obligate	mpn	Mycoplasma pneumoniae
Obligate	mpu	Mycoplasma pulmonis
Obligate	rba	Rhodopirellula baltica (Pirellula sp.)
Obligate	rco	Rickettsia conorii
Obligate	rpr	Rickettsia prowazekii
Obligate	sag	Streptococcus agalactiae 2603 (serotype V)
Obligate	san	Streptococcus agalactiae NEM316 (serotype III)
Obligate	spg	Streptococcus pyogenes MGAS315 (serotype M3)
Obligate	spm	Streptococcus pyogenes MGAS8232 (serotype M18)
Obligate	spy	Streptococcus pyogenes SF370 (serotype M1)
Obligate	sps	Streptococcus pyogenes SSI-1 (serotype M3)
Obligate	tpa	Treponema pallidum
Obligate	tws	Tropheryma whipplei TW08/27
Obligate	twh	Tropheryma whipplei Twist
Obligate	uur	Ureaplasma urealyticum
Obligate	wbr	Wigglesworthia brevipalpis
Obligate	xfa	Xylella fastidiosa 9a5c
Obligate	xft	Xylella fastidiosa Temecula1
Specialized	aae	Aquifex aeolicus
Specialized	cte	Chlorobium tepidum
Specialized	tte	Thermoanaerobacter tengcongensis
Specialized	tel	Thermosynechococcus elongatus
Specialized	tma	Thermotoga maritima
Terrestrial	bce	Bacillus cereus
Terrestrial	bsu	Bacillus subtilis
Terrestrial	dra	Deinococcus radiodurans
